# Supplementary material for: High Temporal Resolution Land Use Regression Models with POI Characteristics of the PM2.5 Distribution in Beijing, China
Source: Int J Environ Res Public Health. 2021 Jun 7;18(11):6143. doi: 10.3390/ijerph18116143 (PMC8201188; doi:10.3390/ijerph18116143)
Supplement: Supplementary file 1 [file ijerph-18-06143-s001.zip]

Archive with 1 entries (1 files):
- ijerph-1169943-supplementary.pdf
